# Supplementary material for: Bio-Guided Isolation of SARS-CoV-2 Main Protease Inhibitors from Medicinal Plants: In Vitro Assay and Molecular Dynamics
Source: Plants (Basel). 2022 Jul 24;11(15):1914. doi: 10.3390/plants11151914 (PMC9332707; doi:10.3390/plants11151914)
Supplement: Supplementary file 1 [file plants-11-01914-s001.zip]

Archive with 1 entries (1 files):
- plants-1796763-supplementary.pdf
